# Supplementary material for: Design and Implementation of a Gesture-Aided E-Learning Platform
Source: Sensors (Basel). 2021 Dec 1;21(23):8042. doi: 10.3390/s21238042 (PMC8659482; doi:10.3390/s21238042)
Supplement: Supplementary file 1 [file sensors-21-08042-s001.zip]

Archive with 1 entries (1 files):
- Viedo S1.mp4
